# Supplementary material for: Contrastive Machine Learning to Quantify Hypertensive Multiorgan Damage and Identify New Disease Phenotypes: A Multinational Multimodal Study
Source: Circulation. 2026 Jun 21;154(4):316–33. doi: 10.1161/CIRCULATIONAHA.125.077394 (PMC13399729; doi:10.1161/CIRCULATIONAHA.125.077394)
Supplement: Supplementary file 2 [file cir-154-316-s002.xlsx]

## Sheet: Datasets Variables
#	UK Biobank Variable (Model development)	Modality		#	ARIC Variable (External testing)	Modality
1	Ventricular rate	ECG		1	Ventricular rate	ECG
2	P duration	ECG		2	P duration	ECG
3	QRS duration	ECG		3	QRS duration	ECG
4	Heart rate during PWA	Cardiac_MR		4	LV ejection fraction	ECHO
5	Number of beats in waveform average for PWA	Cardiac_MR		5	LV end diastolic volume	ECHO
6	Cardiac output during PWA	Cardiac_MR		6	LV stroke volume	ECHO
7	Total peripheral resistance during PWA	Cardiac_MR		7	Cardiac output	ECHO
8	Stroke volume during PWA	Cardiac_MR		8	Cardiac index	ECHO
9	Cardiac index during PWA	Cardiac_MR		9	Average heart rate	ECHO
10	LV ejection fraction	Cardiac_MR		10	Body surface area	ECHO
11	LV end diastolic volume	Cardiac_MR		11	Forced expiratory volume in 1-second (FEV1), Best measure	Spirometry
12	LV stroke volume	Cardiac_MR		12	Forced vital capacity (FVC), Best measure	Spirometry
13	Cardiac output	Cardiac_MR		13	Forced expiratory volume in 1-second (FEV1), predicted	Spirometry
14	Cardiac index	Cardiac_MR		14	Forced expiratory volume in 1-second (FEV1), predicted percentage	Spirometry
15	Average heart rate	Cardiac_MR		15	FEV1/ FVC ratio Z-score	Spirometry
16	Body surface area	Cardiac_MR		16	Sex	Demographics
17	Forced expiratory volume in 1-second (FEV1), Best measure	Spirometry		17	Age when attended assessment centre	Demographics
18	Forced vital capacity (FVC), Best measure	Spirometry		18	Whole body fat mass	Body_Composition
19	Forced expiratory volume in 1-second (FEV1), predicted	Spirometry		19	Body mass index (BMI)	Body_Composition
20	Forced expiratory volume in 1-second (FEV1), predicted percentage	Spirometry		20	Impedance of whole body	Body_Composition
21	FEV1/ FVC ratio Z-score	Spirometry		21	Trunk fat percentage	Body_Composition
22	Sex	Demographics		22	Trunk fat mass	Body_Composition
23	Age when attended assessment centre	Demographics		23	Volume of brain, grey+white matter (normalised for head size)	Brain_MR
24	Minimum carotid IMT (intima-medial thickness) at 120 degrees	Carotid_Ultrasound		24	Volume of thalamus (left)	Brain_MR
25	Mean carotid IMT (intima-medial thickness) at 120 degrees	Carotid_Ultrasound		25	Volume of thalamus (right)	Brain_MR
26	Maximum carotid IMT (intima-medial thickness) at 120 degrees	Carotid_Ultrasound		26	Volume of caudate (left)	Brain_MR
27	Minimum carotid IMT (intima-medial thickness) at 150 degrees	Carotid_Ultrasound		27	Volume of caudate (right)	Brain_MR
28	Mean carotid IMT (intima-medial thickness) at 150 degrees	Carotid_Ultrasound		28	Volume of putamen (left)	Brain_MR
29	Maximum carotid IMT (intima-medial thickness) at 150 degrees	Carotid_Ultrasound		29	Volume of putamen (right)	Brain_MR
30	Minimum carotid IMT (intima-medial thickness) at 210 degrees	Carotid_Ultrasound		30	Volume of pallidum (left)	Brain_MR
31	Mean carotid IMT (intima-medial thickness) at 210 degrees	Carotid_Ultrasound		31	Volume of hippocampus (left)	Brain_MR
32	Maximum carotid IMT (intima-medial thickness) at 210 degrees	Carotid_Ultrasound		32	Volume of hippocampus (right)	Brain_MR
33	Minimum carotid IMT (intima-medial thickness) at 240 degrees	Carotid_Ultrasound		33	Volume of amygdala (left)	Brain_MR
34	Mean carotid IMT (intima-medial thickness) at 240 degrees	Carotid_Ultrasound		34	Volume of amygdala (right)	Brain_MR
35	Maximum carotid IMT (intima-medial thickness) at 240 degrees	Carotid_Ultrasound		35	Mean FA in middle cerebellar peduncle on FA skeleton	Brain_MR
36	Whole body fat mass	Body_Composition		36	Mean FA in pontine crossing tract on FA skeleton	Brain_MR
37	Body mass index (BMI)	Body_Composition		37	Mean FA in body of corpus callosum on FA skeleton	Brain_MR
38	Impedance of whole body	Body_Composition		38	Mean FA in corticospinal tract on FA skeleton (right)	Brain_MR
39	Impedance of leg (right)	Body_Composition		39	Mean FA in corticospinal tract on FA skeleton (left)	Brain_MR
40	Impedance of leg (left)	Body_Composition		40	Mean FA in medial lemniscus on FA skeleton (right)	Brain_MR
41	Impedance of arm (right)	Body_Composition		41	Mean FA in medial lemniscus on FA skeleton (left)	Brain_MR
42	Impedance of arm (left)	Body_Composition		42	Mean FA in inferior cerebellar peduncle on FA skeleton (right)	Brain_MR
43	Leg fat percentage (left)	Body_Composition		43	Mean FA in inferior cerebellar peduncle on FA skeleton (left)	Brain_MR
44	Arm fat mass (left)	Body_Composition		44	Mean FA in superior cerebellar peduncle on FA skeleton (right)	Brain_MR
45	Trunk fat percentage	Body_Composition		45	Mean FA in superior cerebellar peduncle on FA skeleton (left)	Brain_MR
46	Trunk fat mass	Body_Composition		46	Mean FA in cerebral peduncle on FA skeleton (right)	Brain_MR
47	Femur neck BMD (bone mineral density) T-score (right)	Body_Composition		47	Mean FA in cerebral peduncle on FA skeleton (left)	Brain_MR
48	Femur total BMD (bone mineral density) T-score (right)	Body_Composition		48	Mean FA in anterior limb of internal capsule on FA skeleton (right)	Brain_MR
49	Femur troch BMD (bone mineral density) T-score (right)	Body_Composition		49	Mean FA in anterior limb of internal capsule on FA skeleton (left)	Brain_MR
50	Femur wards BMD (bone mineral density) T-score (right)	Body_Composition		50	Mean FA in posterior limb of internal capsule on FA skeleton (right)	Brain_MR
51	Head BMD (bone mineral density)	Body_Composition		51	Mean FA in posterior limb of internal capsule on FA skeleton (left)	Brain_MR
52	Total tissue fat percentage	Body_Composition		52	Mean FA in retrolenticular part of internal capsule on FA skeleton (right)	Brain_MR
53	Trunk tissue fat percentage	Body_Composition		53	Mean FA in retrolenticular part of internal capsule on FA skeleton (left)	Brain_MR
54	Femur total BMD (bone mineral density) T-score (left)	Body_Composition		54	Mean FA in anterior corona radiata on FA skeleton (right)	Brain_MR
55	Femur troch BMD (bone mineral density) T-score (left)	Body_Composition		55	Mean FA in anterior corona radiata on FA skeleton (left)	Brain_MR
56	Femur neck BMD (bone mineral density) T-score (left)	Body_Composition		56	Mean FA in superior corona radiata on FA skeleton (right)	Brain_MR
57	Femur wards BMD (bone mineral density) T-score (left)	Body_Composition		57	Mean FA in sagittal stratum on FA skeleton (left)	Brain_MR
58	Head bone area	Body_Composition		58	Mean FA in external capsule on FA skeleton (left)	Brain_MR
59	Head BMC (bone mineral content)	Body_Composition		59	Mean FA in cingulum cingulate gyrus on FA skeleton (right)	Brain_MR
60	Volumetric scaling from T1 head image to standard space	Brain_MR		60	Mean FA in cingulum cingulate gyrus on FA skeleton (left)	Brain_MR
61	Volume of peripheral cortical grey matter (normalised for head size)	Brain_MR		61	Mean FA in cingulum hippocampus on FA skeleton (right)	Brain_MR
62	Volume of ventricular cerebrospinal fluid (normalised for head size)	Brain_MR		62	Mean FA in cingulum hippocampus on FA skeleton (left)	Brain_MR
63	Volume of grey matter (normalised for head size)	Brain_MR		63	Mean FA in fornix cres+stria terminalis on FA skeleton (right)	Brain_MR
64	Volume of white matter (normalised for head size)	Brain_MR		64	Mean FA in fornix cres+stria terminalis on FA skeleton (left)	Brain_MR
65	Volume of brain, grey+white matter (normalised for head size)	Brain_MR		65	Mean FA in superior longitudinal fasciculus on FA skeleton (right)	Brain_MR
66	Volume of thalamus (left)	Brain_MR		66	Mean FA in superior longitudinal fasciculus on FA skeleton (left)	Brain_MR
67	Volume of thalamus (right)	Brain_MR		67	Mean FA in uncinate fasciculus on FA skeleton (right)	Brain_MR
68	Volume of caudate (left)	Brain_MR		68	Mean FA in uncinate fasciculus on FA skeleton (left)	Brain_MR
69	Volume of caudate (right)	Brain_MR		69	Mean MD in middle cerebellar peduncle on FA skeleton	Brain_MR
70	Volume of putamen (left)	Brain_MR		70	Mean MD in pontine crossing tract on FA skeleton	Brain_MR
71	Volume of putamen (right)	Brain_MR		71	Mean MD in corticospinal tract on FA skeleton (right)	Brain_MR
72	Volume of pallidum (left)	Brain_MR		72	Mean MD in corticospinal tract on FA skeleton (left)	Brain_MR
73	Volume of hippocampus (left)	Brain_MR		73	Mean MD in medial lemniscus on FA skeleton (right)	Brain_MR
74	Volume of hippocampus (right)	Brain_MR		74	Mean MD in medial lemniscus on FA skeleton (left)	Brain_MR
75	Volume of amygdala (left)	Brain_MR		75	Mean MD in inferior cerebellar peduncle on FA skeleton (right)	Brain_MR
76	Volume of amygdala (right)	Brain_MR		76	Mean MD in superior cerebellar peduncle on FA skeleton (right)	Brain_MR
77	Volume of accumbens (left)	Brain_MR		77	Mean MD in superior cerebellar peduncle on FA skeleton (left)	Brain_MR
78	Volume of accumbens (right)	Brain_MR		78	Mean MD in cerebral peduncle on FA skeleton (right)	Brain_MR
79	Volume of brain stem + 4th ventricle	Brain_MR		79	Mean MD in cerebral peduncle on FA skeleton (left)	Brain_MR
80	Median T2star in thalamus (left)	Brain_MR		80	Mean MD in cingulum hippocampus on FA skeleton (right)	Brain_MR
81	Median T2star in thalamus (right)	Brain_MR		81	Mean MD in cingulum hippocampus on FA skeleton (left)	Brain_MR
82	Median T2star in caudate (left)	Brain_MR		82	Mean MD in uncinate fasciculus on FA skeleton (right)	Brain_MR
83	Median T2star in caudate (right)	Brain_MR		83	Mean MD in uncinate fasciculus on FA skeleton (left)	Brain_MR
84	Median T2star in putamen (left)	Brain_MR		84	Weighted-mean FA in tract cingulate gyrus part of cingulum (left)	Brain_MR
85	Median T2star in putamen (right)	Brain_MR		85	Weighted-mean FA in tract cingulate gyrus part of cingulum (right)	Brain_MR
86	Median T2star in pallidum (left)	Brain_MR		86	Weighted-mean FA in tract parahippocampal part of cingulum (left)	Brain_MR
87	Median T2star in pallidum (right)	Brain_MR		87	Weighted-mean FA in tract parahippocampal part of cingulum (right)	Brain_MR
88	Median T2star in hippocampus (left)	Brain_MR		88	Weighted-mean FA in tract middle cerebellar peduncle	Brain_MR
89	Median T2star in hippocampus (right)	Brain_MR		89	Weighted-mean FA in tract medial lemniscus (left)	Brain_MR
90	Median T2star in amygdala (left)	Brain_MR		90	Weighted-mean FA in tract medial lemniscus (right)	Brain_MR
91	Median T2star in amygdala (right)	Brain_MR		91	Weighted-mean FA in tract uncinate fasciculus (left)	Brain_MR
92	Median T2star in accumbens (left)	Brain_MR		92	Weighted-mean FA in tract uncinate fasciculus (right)	Brain_MR
93	Median T2star in accumbens (right)	Brain_MR		93	Weighted-mean MD in tract corticospinal tract (left)	Brain_MR
94	Mean FA in middle cerebellar peduncle on FA skeleton	Brain_MR		94	Weighted-mean MD in tract middle cerebellar peduncle	Brain_MR
95	Mean FA in pontine crossing tract on FA skeleton	Brain_MR		95	Weighted-mean MD in tract medial lemniscus (left)	Brain_MR
96	Mean FA in body of corpus callosum on FA skeleton	Brain_MR		96	Weighted-mean MD in tract medial lemniscus (right)	Brain_MR
97	Mean FA in corticospinal tract on FA skeleton (right)	Brain_MR		97	Total volume of white matter hyperintensities (from T1 and T2_FLAIR images)	Brain_MR
98	Mean FA in corticospinal tract on FA skeleton (left)	Brain_MR		98	White blood cell (leukocyte) count	Blood
99	Mean FA in medial lemniscus on FA skeleton (right)	Brain_MR		99	Red blood cell (erythrocyte) count	Blood
100	Mean FA in medial lemniscus on FA skeleton (left)	Brain_MR		100	Haemoglobin concentration	Blood
101	Mean FA in inferior cerebellar peduncle on FA skeleton (right)	Brain_MR		101	Haematocrit percentage	Blood
102	Mean FA in inferior cerebellar peduncle on FA skeleton (left)	Brain_MR		102	Mean corpuscular haemoglobin	Blood
103	Mean FA in superior cerebellar peduncle on FA skeleton (right)	Brain_MR		103	Mean corpuscular haemoglobin concentration	Blood
104	Mean FA in superior cerebellar peduncle on FA skeleton (left)	Brain_MR		104	Red blood cell (erythrocyte) distribution width	Blood
105	Mean FA in cerebral peduncle on FA skeleton (right)	Brain_MR		105	Platelet count	Blood
106	Mean FA in cerebral peduncle on FA skeleton (left)	Brain_MR		106	Platelet crit	Blood
107	Mean FA in anterior limb of internal capsule on FA skeleton (right)	Brain_MR		107	Mean platelet (thrombocyte) volume	Blood
108	Mean FA in anterior limb of internal capsule on FA skeleton (left)	Brain_MR		108	Lymphocyte count	Blood
109	Mean FA in posterior limb of internal capsule on FA skeleton (right)	Brain_MR		109	Monocyte count	Blood
110	Mean FA in posterior limb of internal capsule on FA skeleton (left)	Brain_MR		110	Lymphocyte percentage	Blood
111	Mean FA in retrolenticular part of internal capsule on FA skeleton (right)	Brain_MR		111	Monocyte percentage	Blood
112	Mean FA in retrolenticular part of internal capsule on FA skeleton (left)	Brain_MR		112	Mean sphered cell volume	Blood
113	Mean FA in anterior corona radiata on FA skeleton (right)	Brain_MR		113	Creatinine (enzymatic) in urine	Blood
114	Mean FA in anterior corona radiata on FA skeleton (left)	Brain_MR		114	Cholesterol	Blood
115	Mean FA in superior corona radiata on FA skeleton (right)	Brain_MR		115	Creatinine	Blood
116	Mean FA in sagittal stratum on FA skeleton (left)	Brain_MR		116	C-reactive protein	Blood
117	Mean FA in external capsule on FA skeleton (left)	Brain_MR		117	Cystatin C	Blood
118	Mean FA in cingulum cingulate gyrus on FA skeleton (right)	Brain_MR		118	Glucose	Blood
119	Mean FA in cingulum cingulate gyrus on FA skeleton (left)	Brain_MR		119	Glycated haemoglobin (HbA1c)	Blood
120	Mean FA in cingulum hippocampus on FA skeleton (right)	Brain_MR		120	HDL cholesterol	Blood
121	Mean FA in cingulum hippocampus on FA skeleton (left)	Brain_MR		121	LDL direct	Blood
122	Mean FA in fornix cres+stria terminalis on FA skeleton (right)	Brain_MR		122	Triglycerides	Blood
123	Mean FA in fornix cres+stria terminalis on FA skeleton (left)	Brain_MR		123	Urate	Blood
124	Mean FA in superior longitudinal fasciculus on FA skeleton (right)	Brain_MR
125	Mean FA in superior longitudinal fasciculus on FA skeleton (left)	Brain_MR
126	Mean FA in uncinate fasciculus on FA skeleton (right)	Brain_MR
127	Mean FA in uncinate fasciculus on FA skeleton (left)	Brain_MR
128	Mean MD in middle cerebellar peduncle on FA skeleton	Brain_MR
129	Mean MD in pontine crossing tract on FA skeleton	Brain_MR
130	Mean MD in corticospinal tract on FA skeleton (right)	Brain_MR
131	Mean MD in corticospinal tract on FA skeleton (left)	Brain_MR
132	Mean MD in medial lemniscus on FA skeleton (right)	Brain_MR
133	Mean MD in medial lemniscus on FA skeleton (left)	Brain_MR
134	Mean MD in inferior cerebellar peduncle on FA skeleton (right)	Brain_MR
135	Mean MD in superior cerebellar peduncle on FA skeleton (right)	Brain_MR
136	Mean MD in superior cerebellar peduncle on FA skeleton (left)	Brain_MR
137	Mean MD in cerebral peduncle on FA skeleton (right)	Brain_MR
138	Mean MD in cerebral peduncle on FA skeleton (left)	Brain_MR
139	Mean MD in cingulum hippocampus on FA skeleton (right)	Brain_MR
140	Mean MD in cingulum hippocampus on FA skeleton (left)	Brain_MR
141	Mean MD in uncinate fasciculus on FA skeleton (right)	Brain_MR
142	Mean MD in uncinate fasciculus on FA skeleton (left)	Brain_MR
143	Mean MO in middle cerebellar peduncle on FA skeleton	Brain_MR
144	Mean MO in pontine crossing tract on FA skeleton	Brain_MR
145	Mean MO in splenium of corpus callosum on FA skeleton	Brain_MR
146	Mean MO in corticospinal tract on FA skeleton (right)	Brain_MR
147	Mean MO in corticospinal tract on FA skeleton (left)	Brain_MR
148	Mean MO in medial lemniscus on FA skeleton (right)	Brain_MR
149	Mean MO in medial lemniscus on FA skeleton (left)	Brain_MR
150	Mean MO in inferior cerebellar peduncle on FA skeleton (right)	Brain_MR
151	Mean MO in superior cerebellar peduncle on FA skeleton (right)	Brain_MR
152	Mean MO in superior cerebellar peduncle on FA skeleton (left)	Brain_MR
153	Mean MO in cerebral peduncle on FA skeleton (right)	Brain_MR
154	Mean MO in cerebral peduncle on FA skeleton (left)	Brain_MR
155	Mean MO in anterior limb of internal capsule on FA skeleton (right)	Brain_MR
156	Mean MO in anterior limb of internal capsule on FA skeleton (left)	Brain_MR
157	Mean MO in retrolenticular part of internal capsule on FA skeleton (right)	Brain_MR
158	Mean MO in retrolenticular part of internal capsule on FA skeleton (left)	Brain_MR
159	Mean MO in anterior corona radiata on FA skeleton (right)	Brain_MR
160	Mean MO in anterior corona radiata on FA skeleton (left)	Brain_MR
161	Mean MO in sagittal stratum on FA skeleton (right)	Brain_MR
162	Mean MO in sagittal stratum on FA skeleton (left)	Brain_MR
163	Mean MO in external capsule on FA skeleton (right)	Brain_MR
164	Mean MO in external capsule on FA skeleton (left)	Brain_MR
165	Mean MO in cingulum cingulate gyrus on FA skeleton (right)	Brain_MR
166	Mean MO in cingulum cingulate gyrus on FA skeleton (left)	Brain_MR
167	Mean MO in cingulum hippocampus on FA skeleton (right)	Brain_MR
168	Mean MO in cingulum hippocampus on FA skeleton (left)	Brain_MR
169	Mean MO in fornix cres+stria terminalis on FA skeleton (right)	Brain_MR
170	Mean MO in fornix cres+stria terminalis on FA skeleton (left)	Brain_MR
171	Mean MO in superior longitudinal fasciculus on FA skeleton (right)	Brain_MR
172	Mean MO in superior longitudinal fasciculus on FA skeleton (left)	Brain_MR
173	Mean MO in uncinate fasciculus on FA skeleton (right)	Brain_MR
174	Mean MO in uncinate fasciculus on FA skeleton (left)	Brain_MR
175	Mean MO in tapetum on FA skeleton (right)	Brain_MR
176	Mean MO in tapetum on FA skeleton (left)	Brain_MR
177	Mean L1 in middle cerebellar peduncle on FA skeleton	Brain_MR
178	Mean L1 in pontine crossing tract on FA skeleton	Brain_MR
179	Mean L1 in corticospinal tract on FA skeleton (right)	Brain_MR
180	Mean L1 in corticospinal tract on FA skeleton (left)	Brain_MR
181	Mean L1 in inferior cerebellar peduncle on FA skeleton (right)	Brain_MR
182	Mean L1 in inferior cerebellar peduncle on FA skeleton (left)	Brain_MR
183	Mean L1 in superior cerebellar peduncle on FA skeleton (right)	Brain_MR
184	Mean L1 in superior cerebellar peduncle on FA skeleton (left)	Brain_MR
185	Mean L1 in cerebral peduncle on FA skeleton (right)	Brain_MR
186	Mean L1 in cerebral peduncle on FA skeleton (left)	Brain_MR
187	Mean L1 in cingulum cingulate gyrus on FA skeleton (right)	Brain_MR
188	Mean L1 in cingulum cingulate gyrus on FA skeleton (left)	Brain_MR
189	Mean L1 in cingulum hippocampus on FA skeleton (right)	Brain_MR
190	Mean L1 in cingulum hippocampus on FA skeleton (left)	Brain_MR
191	Mean L1 in uncinate fasciculus on FA skeleton (right)	Brain_MR
192	Mean L1 in uncinate fasciculus on FA skeleton (left)	Brain_MR
193	Mean L2 in middle cerebellar peduncle on FA skeleton	Brain_MR
194	Mean L2 in pontine crossing tract on FA skeleton	Brain_MR
195	Mean L2 in splenium of corpus callosum on FA skeleton	Brain_MR
196	Mean L2 in corticospinal tract on FA skeleton (right)	Brain_MR
197	Mean L2 in corticospinal tract on FA skeleton (left)	Brain_MR
198	Mean L2 in medial lemniscus on FA skeleton (right)	Brain_MR
199	Mean L2 in medial lemniscus on FA skeleton (left)	Brain_MR
200	Mean L2 in superior cerebellar peduncle on FA skeleton (right)	Brain_MR
201	Mean L2 in superior cerebellar peduncle on FA skeleton (left)	Brain_MR
202	Mean L2 in cerebral peduncle on FA skeleton (right)	Brain_MR
203	Mean L2 in cerebral peduncle on FA skeleton (left)	Brain_MR
204	Mean L2 in cingulum cingulate gyrus on FA skeleton (right)	Brain_MR
205	Mean L2 in cingulum cingulate gyrus on FA skeleton (left)	Brain_MR
206	Mean L2 in cingulum hippocampus on FA skeleton (right)	Brain_MR
207	Mean L2 in cingulum hippocampus on FA skeleton (left)	Brain_MR
208	Mean L2 in uncinate fasciculus on FA skeleton (right)	Brain_MR
209	Mean L2 in uncinate fasciculus on FA skeleton (left)	Brain_MR
210	Mean L3 in middle cerebellar peduncle on FA skeleton	Brain_MR
211	Mean L3 in pontine crossing tract on FA skeleton	Brain_MR
212	Mean L3 in corticospinal tract on FA skeleton (right)	Brain_MR
213	Mean L3 in corticospinal tract on FA skeleton (left)	Brain_MR
214	Mean L3 in medial lemniscus on FA skeleton (left)	Brain_MR
215	Mean L3 in superior cerebellar peduncle on FA skeleton (right)	Brain_MR
216	Mean L3 in superior cerebellar peduncle on FA skeleton (left)	Brain_MR
217	Mean L3 in cerebral peduncle on FA skeleton (right)	Brain_MR
218	Mean L3 in cingulum cingulate gyrus on FA skeleton (right)	Brain_MR
219	Mean L3 in cingulum hippocampus on FA skeleton (right)	Brain_MR
220	Mean L3 in cingulum hippocampus on FA skeleton (left)	Brain_MR
221	Mean L3 in uncinate fasciculus on FA skeleton (right)	Brain_MR
222	Mean L3 in uncinate fasciculus on FA skeleton (left)	Brain_MR
223	Mean ICVF in middle cerebellar peduncle on FA skeleton	Brain_MR
224	Mean ICVF in pontine crossing tract on FA skeleton	Brain_MR
225	Mean ICVF in genu of corpus callosum on FA skeleton	Brain_MR
226	Mean ICVF in body of corpus callosum on FA skeleton	Brain_MR
227	Mean ICVF in splenium of corpus callosum on FA skeleton	Brain_MR
228	Mean ICVF in corticospinal tract on FA skeleton (right)	Brain_MR
229	Mean ICVF in corticospinal tract on FA skeleton (left)	Brain_MR
230	Mean ICVF in medial lemniscus on FA skeleton (right)	Brain_MR
231	Mean ICVF in medial lemniscus on FA skeleton (left)	Brain_MR
232	Mean ICVF in inferior cerebellar peduncle on FA skeleton (right)	Brain_MR
233	Mean ICVF in inferior cerebellar peduncle on FA skeleton (left)	Brain_MR
234	Mean ICVF in superior cerebellar peduncle on FA skeleton (right)	Brain_MR
235	Mean ICVF in superior cerebellar peduncle on FA skeleton (left)	Brain_MR
236	Mean ICVF in cerebral peduncle on FA skeleton (right)	Brain_MR
237	Mean ICVF in cerebral peduncle on FA skeleton (left)	Brain_MR
238	Mean ICVF in posterior limb of internal capsule on FA skeleton (right)	Brain_MR
239	Mean ICVF in sagittal stratum on FA skeleton (right)	Brain_MR
240	Mean ICVF in sagittal stratum on FA skeleton (left)	Brain_MR
241	Mean ICVF in cingulum hippocampus on FA skeleton (right)	Brain_MR
242	Mean ICVF in cingulum hippocampus on FA skeleton (left)	Brain_MR
243	Mean ICVF in fornix cres+stria terminalis on FA skeleton (right)	Brain_MR
244	Mean ICVF in fornix cres+stria terminalis on FA skeleton (left)	Brain_MR
245	Mean ICVF in uncinate fasciculus on FA skeleton (right)	Brain_MR
246	Mean ICVF in uncinate fasciculus on FA skeleton (left)	Brain_MR
247	Mean OD in middle cerebellar peduncle on FA skeleton	Brain_MR
248	Mean OD in pontine crossing tract on FA skeleton	Brain_MR
249	Mean OD in genu of corpus callosum on FA skeleton	Brain_MR
250	Mean OD in splenium of corpus callosum on FA skeleton	Brain_MR
251	Mean OD in corticospinal tract on FA skeleton (right)	Brain_MR
252	Mean OD in corticospinal tract on FA skeleton (left)	Brain_MR
253	Mean OD in medial lemniscus on FA skeleton (right)	Brain_MR
254	Mean OD in medial lemniscus on FA skeleton (left)	Brain_MR
255	Mean OD in inferior cerebellar peduncle on FA skeleton (left)	Brain_MR
256	Mean OD in superior cerebellar peduncle on FA skeleton (right)	Brain_MR
257	Mean OD in superior cerebellar peduncle on FA skeleton (left)	Brain_MR
258	Mean OD in cerebral peduncle on FA skeleton (right)	Brain_MR
259	Mean OD in cerebral peduncle on FA skeleton (left)	Brain_MR
260	Mean OD in anterior limb of internal capsule on FA skeleton (right)	Brain_MR
261	Mean OD in anterior limb of internal capsule on FA skeleton (left)	Brain_MR
262	Mean OD in retrolenticular part of internal capsule on FA skeleton (right)	Brain_MR
263	Mean OD in retrolenticular part of internal capsule on FA skeleton (left)	Brain_MR
264	Mean OD in anterior corona radiata on FA skeleton (right)	Brain_MR
265	Mean OD in anterior corona radiata on FA skeleton (left)	Brain_MR
266	Mean OD in sagittal stratum on FA skeleton (right)	Brain_MR
267	Mean OD in sagittal stratum on FA skeleton (left)	Brain_MR
268	Mean OD in external capsule on FA skeleton (right)	Brain_MR
269	Mean OD in external capsule on FA skeleton (left)	Brain_MR
270	Mean OD in cingulum cingulate gyrus on FA skeleton (right)	Brain_MR
271	Mean OD in cingulum cingulate gyrus on FA skeleton (left)	Brain_MR
272	Mean OD in cingulum hippocampus on FA skeleton (right)	Brain_MR
273	Mean OD in cingulum hippocampus on FA skeleton (left)	Brain_MR
274	Mean OD in fornix cres+stria terminalis on FA skeleton (right)	Brain_MR
275	Mean OD in superior longitudinal fasciculus on FA skeleton (right)	Brain_MR
276	Mean OD in superior longitudinal fasciculus on FA skeleton (left)	Brain_MR
277	Mean OD in superior fronto-occipital fasciculus on FA skeleton (right)	Brain_MR
278	Mean OD in superior fronto-occipital fasciculus on FA skeleton (left)	Brain_MR
279	Mean OD in uncinate fasciculus on FA skeleton (right)	Brain_MR
280	Mean OD in uncinate fasciculus on FA skeleton (left)	Brain_MR
281	Mean OD in tapetum on FA skeleton (right)	Brain_MR
282	Mean OD in tapetum on FA skeleton (left)	Brain_MR
283	Mean ISOVF in middle cerebellar peduncle on FA skeleton	Brain_MR
284	Mean ISOVF in pontine crossing tract on FA skeleton	Brain_MR
285	Mean ISOVF in corticospinal tract on FA skeleton (right)	Brain_MR
286	Mean ISOVF in corticospinal tract on FA skeleton (left)	Brain_MR
287	Mean ISOVF in medial lemniscus on FA skeleton (left)	Brain_MR
288	Mean ISOVF in superior cerebellar peduncle on FA skeleton (right)	Brain_MR
289	Mean ISOVF in superior cerebellar peduncle on FA skeleton (left)	Brain_MR
290	Mean ISOVF in cerebral peduncle on FA skeleton (right)	Brain_MR
291	Mean ISOVF in cerebral peduncle on FA skeleton (left)	Brain_MR
292	Mean ISOVF in posterior limb of internal capsule on FA skeleton (left)	Brain_MR
293	Mean ISOVF in sagittal stratum on FA skeleton (left)	Brain_MR
294	Mean ISOVF in cingulum cingulate gyrus on FA skeleton (right)	Brain_MR
295	Mean ISOVF in cingulum cingulate gyrus on FA skeleton (left)	Brain_MR
296	Mean ISOVF in cingulum hippocampus on FA skeleton (right)	Brain_MR
297	Mean ISOVF in uncinate fasciculus on FA skeleton (right)	Brain_MR
298	Mean ISOVF in uncinate fasciculus on FA skeleton (left)	Brain_MR
299	Mean ISOVF in tapetum on FA skeleton (left)	Brain_MR
300	Weighted-mean FA in tract acoustic radiation (left)	Brain_MR
301	Weighted-mean FA in tract acoustic radiation (right)	Brain_MR
302	Weighted-mean FA in tract cingulate gyrus part of cingulum (left)	Brain_MR
303	Weighted-mean FA in tract cingulate gyrus part of cingulum (right)	Brain_MR
304	Weighted-mean FA in tract parahippocampal part of cingulum (left)	Brain_MR
305	Weighted-mean FA in tract parahippocampal part of cingulum (right)	Brain_MR
306	Weighted-mean FA in tract middle cerebellar peduncle	Brain_MR
307	Weighted-mean FA in tract medial lemniscus (left)	Brain_MR
308	Weighted-mean FA in tract medial lemniscus (right)	Brain_MR
309	Weighted-mean FA in tract uncinate fasciculus (left)	Brain_MR
310	Weighted-mean FA in tract uncinate fasciculus (right)	Brain_MR
311	Weighted-mean MD in tract corticospinal tract (left)	Brain_MR
312	Weighted-mean MD in tract middle cerebellar peduncle	Brain_MR
313	Weighted-mean MD in tract medial lemniscus (left)	Brain_MR
314	Weighted-mean MD in tract medial lemniscus (right)	Brain_MR
315	Weighted-mean MO in tract acoustic radiation (left)	Brain_MR
316	Weighted-mean MO in tract acoustic radiation (right)	Brain_MR
317	Weighted-mean MO in tract anterior thalamic radiation (left)	Brain_MR
318	Weighted-mean MO in tract anterior thalamic radiation (right)	Brain_MR
319	Weighted-mean MO in tract cingulate gyrus part of cingulum (left)	Brain_MR
320	Weighted-mean MO in tract cingulate gyrus part of cingulum (right)	Brain_MR
321	Weighted-mean MO in tract parahippocampal part of cingulum (left)	Brain_MR
322	Weighted-mean MO in tract parahippocampal part of cingulum (right)	Brain_MR
323	Weighted-mean MO in tract corticospinal tract (left)	Brain_MR
324	Weighted-mean MO in tract corticospinal tract (right)	Brain_MR
325	Weighted-mean MO in tract forceps minor	Brain_MR
326	Weighted-mean MO in tract inferior fronto-occipital fasciculus (left)	Brain_MR
327	Weighted-mean MO in tract inferior fronto-occipital fasciculus (right)	Brain_MR
328	Weighted-mean MO in tract inferior longitudinal fasciculus (left)	Brain_MR
329	Weighted-mean MO in tract inferior longitudinal fasciculus (right)	Brain_MR
330	Weighted-mean MO in tract medial lemniscus (left)	Brain_MR
331	Weighted-mean MO in tract medial lemniscus (right)	Brain_MR
332	Weighted-mean MO in tract posterior thalamic radiation (right)	Brain_MR
333	Weighted-mean MO in tract superior longitudinal fasciculus (left)	Brain_MR
334	Weighted-mean MO in tract superior longitudinal fasciculus (right)	Brain_MR
335	Weighted-mean MO in tract uncinate fasciculus (left)	Brain_MR
336	Weighted-mean MO in tract uncinate fasciculus (right)	Brain_MR
337	Weighted-mean L1 in tract acoustic radiation (left)	Brain_MR
338	Weighted-mean L1 in tract acoustic radiation (right)	Brain_MR
339	Weighted-mean L1 in tract cingulate gyrus part of cingulum (left)	Brain_MR
340	Weighted-mean L1 in tract cingulate gyrus part of cingulum (right)	Brain_MR
341	Weighted-mean L1 in tract parahippocampal part of cingulum (left)	Brain_MR
342	Weighted-mean L1 in tract parahippocampal part of cingulum (right)	Brain_MR
343	Weighted-mean L1 in tract medial lemniscus (left)	Brain_MR
344	Weighted-mean L1 in tract medial lemniscus (right)	Brain_MR
345	Weighted-mean L2 in tract cingulate gyrus part of cingulum (right)	Brain_MR
346	Weighted-mean L3 in tract cingulate gyrus part of cingulum (left)	Brain_MR
347	Weighted-mean L3 in tract cingulate gyrus part of cingulum (right)	Brain_MR
348	Weighted-mean L3 in tract parahippocampal part of cingulum (left)	Brain_MR
349	Weighted-mean L3 in tract medial lemniscus (left)	Brain_MR
350	Weighted-mean L3 in tract medial lemniscus (right)	Brain_MR
351	Weighted-mean ICVF in tract acoustic radiation (right)	Brain_MR
352	Weighted-mean ICVF in tract cingulate gyrus part of cingulum (left)	Brain_MR
353	Weighted-mean ICVF in tract cingulate gyrus part of cingulum (right)	Brain_MR
354	Weighted-mean ICVF in tract parahippocampal part of cingulum (left)	Brain_MR
355	Weighted-mean ICVF in tract parahippocampal part of cingulum (right)	Brain_MR
356	Weighted-mean ICVF in tract corticospinal tract (left)	Brain_MR
357	Weighted-mean ICVF in tract corticospinal tract (right)	Brain_MR
358	Weighted-mean ICVF in tract middle cerebellar peduncle	Brain_MR
359	Weighted-mean ICVF in tract medial lemniscus (left)	Brain_MR
360	Weighted-mean ICVF in tract medial lemniscus (right)	Brain_MR
361	Weighted-mean OD in tract acoustic radiation (left)	Brain_MR
362	Weighted-mean OD in tract acoustic radiation (right)	Brain_MR
363	Weighted-mean OD in tract anterior thalamic radiation (left)	Brain_MR
364	Weighted-mean OD in tract cingulate gyrus part of cingulum (left)	Brain_MR
365	Weighted-mean OD in tract cingulate gyrus part of cingulum (right)	Brain_MR
366	Weighted-mean OD in tract parahippocampal part of cingulum (left)	Brain_MR
367	Weighted-mean OD in tract parahippocampal part of cingulum (right)	Brain_MR
368	Weighted-mean OD in tract forceps major	Brain_MR
369	Weighted-mean OD in tract forceps minor	Brain_MR
370	Weighted-mean OD in tract inferior fronto-occipital fasciculus (left)	Brain_MR
371	Weighted-mean OD in tract inferior fronto-occipital fasciculus (right)	Brain_MR
372	Weighted-mean OD in tract inferior longitudinal fasciculus (left)	Brain_MR
373	Weighted-mean OD in tract inferior longitudinal fasciculus (right)	Brain_MR
374	Weighted-mean OD in tract medial lemniscus (left)	Brain_MR
375	Weighted-mean OD in tract medial lemniscus (right)	Brain_MR
376	Weighted-mean OD in tract posterior thalamic radiation (left)	Brain_MR
377	Weighted-mean OD in tract posterior thalamic radiation (right)	Brain_MR
378	Weighted-mean OD in tract superior longitudinal fasciculus (left)	Brain_MR
379	Weighted-mean OD in tract superior longitudinal fasciculus (right)	Brain_MR
380	Weighted-mean OD in tract uncinate fasciculus (left)	Brain_MR
381	Weighted-mean OD in tract uncinate fasciculus (right)	Brain_MR
382	Weighted-mean ISOVF in tract acoustic radiation (left)	Brain_MR
383	Weighted-mean ISOVF in tract acoustic radiation (right)	Brain_MR
384	Weighted-mean ISOVF in tract cingulate gyrus part of cingulum (left)	Brain_MR
385	Weighted-mean ISOVF in tract cingulate gyrus part of cingulum (right)	Brain_MR
386	Weighted-mean ISOVF in tract corticospinal tract (left)	Brain_MR
387	Weighted-mean ISOVF in tract forceps minor	Brain_MR
388	Weighted-mean ISOVF in tract medial lemniscus (left)	Brain_MR
389	Weighted-mean ISOVF in tract medial lemniscus (right)	Brain_MR
390	Weighted-mean ISOVF in tract uncinate fasciculus (right)	Brain_MR
391	Inverted signal-to-noise ratio in T1	Brain_MR
392	Inverted contrast-to-noise ratio in T1	Brain_MR
393	Discrepancy between T2 FLAIR brain image and T1 brain image	Brain_MR
394	Total volume of white matter hyperintensities (from T1 and T2_FLAIR images)	Brain_MR
395	Volume of grey matter in Frontal Pole (left)	Brain_MR
396	Volume of grey matter in Frontal Pole (right)	Brain_MR
397	Volume of grey matter in Insular Cortex (left)	Brain_MR
398	Volume of grey matter in Insular Cortex (right)	Brain_MR
399	Volume of grey matter in Superior Frontal Gyrus (left)	Brain_MR
400	Volume of grey matter in Superior Frontal Gyrus (right)	Brain_MR
401	Volume of grey matter in Middle Frontal Gyrus (left)	Brain_MR
402	Volume of grey matter in Inferior Frontal Gyrus, pars triangularis (left)	Brain_MR
403	Volume of grey matter in Inferior Frontal Gyrus, pars triangularis (right)	Brain_MR
404	Volume of grey matter in Inferior Frontal Gyrus, pars opercularis (left)	Brain_MR
405	Volume of grey matter in Inferior Frontal Gyrus, pars opercularis (right)	Brain_MR
406	Volume of grey matter in Precentral Gyrus (left)	Brain_MR
407	Volume of grey matter in Precentral Gyrus (right)	Brain_MR
408	Volume of grey matter in Temporal Pole (left)	Brain_MR
409	Volume of grey matter in Temporal Pole (right)	Brain_MR
410	Volume of grey matter in Superior Temporal Gyrus, anterior division (left)	Brain_MR
411	Volume of grey matter in Superior Temporal Gyrus, anterior division (right)	Brain_MR
412	Volume of grey matter in Superior Temporal Gyrus, posterior division (left)	Brain_MR
413	Volume of grey matter in Superior Temporal Gyrus, posterior division (right)	Brain_MR
414	Volume of grey matter in Middle Temporal Gyrus, anterior division (left)	Brain_MR
415	Volume of grey matter in Middle Temporal Gyrus, anterior division (right)	Brain_MR
416	Volume of grey matter in Middle Temporal Gyrus, posterior division (left)	Brain_MR
417	Volume of grey matter in Middle Temporal Gyrus, posterior division (right)	Brain_MR
418	Volume of grey matter in Middle Temporal Gyrus, temporooccipital part (left)	Brain_MR
419	Volume of grey matter in Middle Temporal Gyrus, temporooccipital part (right)	Brain_MR
420	Volume of grey matter in Inferior Temporal Gyrus, anterior division (left)	Brain_MR
421	Volume of grey matter in Inferior Temporal Gyrus, anterior division (right)	Brain_MR
422	Volume of grey matter in Inferior Temporal Gyrus, posterior division (left)	Brain_MR
423	Volume of grey matter in Inferior Temporal Gyrus, posterior division (right)	Brain_MR
424	Volume of grey matter in Inferior Temporal Gyrus, temporooccipital part (left)	Brain_MR
425	Volume of grey matter in Inferior Temporal Gyrus, temporooccipital part (right)	Brain_MR
426	Volume of grey matter in Postcentral Gyrus (left)	Brain_MR
427	Volume of grey matter in Postcentral Gyrus (right)	Brain_MR
428	Volume of grey matter in Superior Parietal Lobule (left)	Brain_MR
429	Volume of grey matter in Superior Parietal Lobule (right)	Brain_MR
430	Volume of grey matter in Supramarginal Gyrus, anterior division (left)	Brain_MR
431	Volume of grey matter in Supramarginal Gyrus, anterior division (right)	Brain_MR
432	Volume of grey matter in Supramarginal Gyrus, posterior division (left)	Brain_MR
433	Volume of grey matter in Supramarginal Gyrus, posterior division (right)	Brain_MR
434	Volume of grey matter in Angular Gyrus (left)	Brain_MR
435	Volume of grey matter in Angular Gyrus (right)	Brain_MR
436	Volume of grey matter in Lateral Occipital Cortex, superior division (left)	Brain_MR
437	Volume of grey matter in Lateral Occipital Cortex, superior division (right)	Brain_MR
438	Volume of grey matter in Lateral Occipital Cortex, inferior division (left)	Brain_MR
439	Volume of grey matter in Lateral Occipital Cortex, inferior division (right)	Brain_MR
440	Volume of grey matter in Intracalcarine Cortex (left)	Brain_MR
441	Volume of grey matter in Intracalcarine Cortex (right)	Brain_MR
442	Volume of grey matter in Frontal Medial Cortex (left)	Brain_MR
443	Volume of grey matter in Frontal Medial Cortex (right)	Brain_MR
444	Volume of grey matter in Juxtapositional Lobule Cortex (formerly Supplementary Motor Cortex) (left)	Brain_MR
445	Volume of grey matter in Juxtapositional Lobule Cortex (formerly Supplementary Motor Cortex) (right)	Brain_MR
446	Volume of grey matter in Subcallosal Cortex (left)	Brain_MR
447	Volume of grey matter in Subcallosal Cortex (right)	Brain_MR
448	Volume of grey matter in Paracingulate Gyrus (left)	Brain_MR
449	Volume of grey matter in Paracingulate Gyrus (right)	Brain_MR
450	Volume of grey matter in Cuneal Cortex (left)	Brain_MR
451	Volume of grey matter in Cuneal Cortex (right)	Brain_MR
452	Volume of grey matter in Frontal Orbital Cortex (left)	Brain_MR
453	Volume of grey matter in Frontal Orbital Cortex (right)	Brain_MR
454	Volume of grey matter in Parahippocampal Gyrus, anterior division (left)	Brain_MR
455	Volume of grey matter in Parahippocampal Gyrus, anterior division (right)	Brain_MR
456	Volume of grey matter in Parahippocampal Gyrus, posterior division (left)	Brain_MR
457	Volume of grey matter in Parahippocampal Gyrus, posterior division (right)	Brain_MR
458	Volume of grey matter in Lingual Gyrus (right)	Brain_MR
459	Volume of grey matter in Temporal Fusiform Cortex, anterior division (left)	Brain_MR
460	Volume of grey matter in Temporal Fusiform Cortex, anterior division (right)	Brain_MR
461	Volume of grey matter in Temporal Fusiform Cortex, posterior division (left)	Brain_MR
462	Volume of grey matter in Temporal Fusiform Cortex, posterior division (right)	Brain_MR
463	Volume of grey matter in Temporal Occipital Fusiform Cortex (left)	Brain_MR
464	Volume of grey matter in Temporal Occipital Fusiform Cortex (right)	Brain_MR
465	Volume of grey matter in Occipital Fusiform Gyrus (left)	Brain_MR
466	Volume of grey matter in Occipital Fusiform Gyrus (right)	Brain_MR
467	Volume of grey matter in Frontal Operculum Cortex (left)	Brain_MR
468	Volume of grey matter in Frontal Operculum Cortex (right)	Brain_MR
469	Volume of grey matter in Central Opercular Cortex (right)	Brain_MR
470	Volume of grey matter in Parietal Operculum Cortex (left)	Brain_MR
471	Volume of grey matter in Parietal Operculum Cortex (right)	Brain_MR
472	Volume of grey matter in Planum Polare (left)	Brain_MR
473	Volume of grey matter in Planum Polare (right)	Brain_MR
474	Volume of grey matter in Heschl's Gyrus (includes H1 and H2) (left)	Brain_MR
475	Volume of grey matter in Heschl's Gyrus (includes H1 and H2) (right)	Brain_MR
476	Volume of grey matter in Planum Temporale (left)	Brain_MR
477	Volume of grey matter in Planum Temporale (right)	Brain_MR
478	Volume of grey matter in Supracalcarine Cortex (right)	Brain_MR
479	Volume of grey matter in Occipital Pole (left)	Brain_MR
480	Volume of grey matter in Occipital Pole (right)	Brain_MR
481	Volume of grey matter in Thalamus (left)	Brain_MR
482	Volume of grey matter in Pallidum (left)	Brain_MR
483	Volume of grey matter in Hippocampus (right)	Brain_MR
484	Volume of grey matter in Amygdala (left)	Brain_MR
485	Volume of grey matter in Amygdala (right)	Brain_MR
486	Volume of grey matter in Ventral Striatum (left)	Brain_MR
487	Volume of grey matter in Ventral Striatum (right)	Brain_MR
488	Volume of grey matter in I-IV Cerebellum (left)	Brain_MR
489	Volume of grey matter in I-IV Cerebellum (right)	Brain_MR
490	Volume of grey matter in VI Cerebellum (left)	Brain_MR
491	Volume of grey matter in VI Cerebellum (vermis)	Brain_MR
492	Volume of grey matter in VI Cerebellum (right)	Brain_MR
493	Volume of grey matter in Crus I Cerebellum (left)	Brain_MR
494	Volume of grey matter in Crus I Cerebellum (vermis)	Brain_MR
495	Volume of grey matter in Crus I Cerebellum (right)	Brain_MR
496	Volume of grey matter in Crus II Cerebellum (left)	Brain_MR
497	Volume of grey matter in Crus II Cerebellum (vermis)	Brain_MR
498	Volume of grey matter in Crus II Cerebellum (right)	Brain_MR
499	Volume of grey matter in VIIb Cerebellum (left)	Brain_MR
500	Volume of grey matter in VIIb Cerebellum (vermis)	Brain_MR
501	Volume of grey matter in VIIb Cerebellum (right)	Brain_MR
502	Volume of grey matter in VIIIa Cerebellum (vermis)	Brain_MR
503	Volume of grey matter in VIIIb Cerebellum (vermis)	Brain_MR
504	Volume of grey matter in IX Cerebellum (vermis)	Brain_MR
505	Volume of grey matter in IX Cerebellum (right)	Brain_MR
506	Volume of grey matter in X Cerebellum (left)	Brain_MR
507	Volume of grey matter in X Cerebellum (vermis)	Brain_MR
508	Volume of grey matter in X Cerebellum (right)	Brain_MR
509	White blood cell (leukocyte) count	Blood
510	Red blood cell (erythrocyte) count	Blood
511	Haemoglobin concentration	Blood
512	Haematocrit percentage	Blood
513	Mean corpuscular volume	Blood
514	Mean corpuscular haemoglobin	Blood
515	Mean corpuscular haemoglobin concentration	Blood
516	Red blood cell (erythrocyte) distribution width	Blood
517	Platelet count	Blood
518	Platelet crit	Blood
519	Mean platelet (thrombocyte) volume	Blood
520	Platelet distribution width	Blood
521	Lymphocyte count	Blood
522	Monocyte count	Blood
523	Neutrophill count	Blood
524	Eosinophill count	Blood
525	Basophill count	Blood
526	Lymphocyte percentage	Blood
527	Monocyte percentage	Blood
528	Neutrophill percentage	Blood
529	Eosinophill percentage	Blood
530	Basophill percentage	Blood
531	Reticulocyte count	Blood
532	Mean reticulocyte volume	Blood
533	Mean sphered cell volume	Blood
534	Immature reticulocyte fraction	Blood
535	High light scatter reticulocyte count	Blood
536	Creatinine (enzymatic) in urine	Blood
537	Potassium in urine	Blood
538	Sodium in urine	Blood
539	Albumin	Blood
540	Alkaline phosphatase	Blood
541	Alanine aminotransferase	Blood
542	Apolipoprotein A	Blood
543	Apolipoprotein B	Blood
544	Aspartate aminotransferase	Blood
545	Direct bilirubin	Blood
546	Urea	Blood
547	Calcium	Blood
548	Cholesterol	Blood
549	Creatinine	Blood
550	C-reactive protein	Blood
551	Cystatin C	Blood
552	Gamma glutamyltransferase	Blood
553	Glucose	Blood
554	Glycated haemoglobin (HbA1c)	Blood
555	HDL cholesterol	Blood
556	IGF-1	Blood
557	LDL direct	Blood
558	Lipoprotein A	Blood
559	Phosphate	Blood
560	SHBG	Blood
561	Total bilirubin	Blood
562	Testosterone	Blood
563	Total protein	Blood
564	Triglycerides	Blood
565	Urate	Blood
566	Vitamin D	Blood
